# Supplementary material for: Ursolic and Oleanolic Acids: Plant Metabolites with Neuroprotective Potential
Source: Int J Mol Sci. 2021 Apr 27;22(9):4599. doi: 10.3390/ijms22094599 (PMC8124962; doi:10.3390/ijms22094599)
Supplement: Supplementary file 1 [file ijms-22-04599-s001.zip]

Archive with 1 entries (1 files):
- ijms-1184126-supplementary.pdf
